# Supplementary material for: Human Pharmacokinetic Profiling and Comparative Analysis of Mangiferin and Its Monosodium Derivative from Mangifera indica Extracts Using UHPLC-MS/MS with 1H NMR and MALDI-TOF Confirmation
Source: Molecules. 2025 Jan 21;30(3):461. doi: 10.3390/molecules30030461 (PMC11820055; doi:10.3390/molecules30030461)
Supplement: Supplementary file 1 [file molecules-30-00461-s001.zip]

Archive with 1 entries (1 files):
- molecules-3409790-supplementary.pdf
